# Supplementary material for: Essential Oil from Zingiber ottensii Induces Human Cervical Cancer Cell Apoptosis and Inhibits MAPK and PI3K/AKT Signaling Cascades
Source: Plants (Basel). 2021 Jul 12;10(7):1419. doi: 10.3390/plants10071419 (PMC8309419; doi:10.3390/plants10071419)
Supplement: Supplementary file 1 [file plants-10-01419-s001.zip]

Archive with 1 entries (1 files):
- plants-1270794-supplementary.pdf
